# Supplementary material for: Comparison among the Quantification of Bacterial Pathogens by qPCR, dPCR, and Cultural Methods
Source: Front Microbiol. 2017 Jun 28;8:1174. doi: 10.3389/fmicb.2017.01174 (PMC5487435; doi:10.3389/fmicb.2017.01174)
Supplement: Supplementary file 1 [file DataSheet1.XLSX]

## Sheet: Foglio1
dMIQE checklist (Hugget et al, 2013)
Item to check	Importancea	checklist
Experimental design
Definition of experimental and control groups.	E	NA
Number within each group.	E	NA
Power analysis.	D	ND
Sample
Description.	E	Materials & Methods
Volume or mass of sample processed.	E	Materials & Methods
Microdissection or macrodissection.	E	NA
Processing procedure.	E	Materials & Methods
If frozen—how and how quickly?	E	NA
If fixed—with what, how quickly?	E	NA
Sample storage conditions and duration (especially for formalin-fixed, paraffin-embedded samples).	E	Materials & Methods
Nucleic acid extraction
Quantification—instrument/method.	E	Materials & Methods
Storage conditions: temperature, concentration, duration, buffer.	E	NA
DNA or RNA quantification	E	Materials & Methods
Quality/integrity, instrument/method, e.g. RNA integrity/R quality index and trace or 3':5'.	E	NA
Template structural information.	E	NA
Template modification (digestion, sonication, preamplification, etc.).	E	NA
Template treatment (initial heating or chemical denaturation).	E	NA
Inhibition dilution or spike.	E	NA
DNA contamination assessment of RNA sample.	E	NA
Details of DNase treatment where performed.	E	NA
Manufacturer of reagents used and catalogue number	D	NA
Storage of nucleic acid: temperature, concentration, duration, buffer.	E	NA
dPCR target information
Sequence accession number.	E	Materials & Methods
Amplicon location.	D	Materials & Methods
Amplicon length.	E	Materials & Methods
In silico specificity screen (BLAST, etc.).	E	Materials & Methods
Pseudogenes, retropseudogenes or other homologs?	D	NA (bacterial DNA)
Sequence alignment.	D	ND
Secondary structure analysis of amplicon and GC content.	D	ND
Location of each primer by exon or intron (if applicable).	E	NA (bacterial DNA)
Where appropriate, which splice variants are targeted?	E	NA (bacterial DNA)
dPCR oligonucleotides
Primer sequences and/or amplicon context sequenceb	E	Materials & Methods
RTPrimerDB (real-time PCR primer and probe database) identification number.	D	NA
Probe sequences b	D	Materials & Methods
Location and identity of any modifications.	E	Materials & Methods
Manufacturer of oligonucleotides.	D	ND
Purification method.	D	ND
dPCR protocol
Complete reaction conditions.	E	Materials & Methods
Reaction volume and amount of RNA/cDNA/DNA.	E	Materials & Methods
Primer, (probe), Mg++ and dNTP concentrations.	E	Materials & Methods, some not available due to commercial kit
Polymerase identity and concentration.	E	NA due to commercial kit
Buffer/kit catalogue no. and manufacturer.	E	Available upon request
Exact chemical constitution of the buffer.	D	NA due to commercial kit
Additives (SYBR green I, DMSO, etc.).	E	No additives
Plates/tubes Catalogue No and manufacturer.	D	Available upon request
Complete thermocycling parameters.	E	Materials & Methods
Reaction setup (manual/robotic).	D	Manual
Gravimetric or volumetric dilutions (manual/robotic).	D	Volumetric dilution (manual)
Total PCR reaction volume prepared.	D	Materials & Methods
Partition number.	E	Materials & Methods
Individual partition volume.	E	Materials & Methods
Total volume of the partitions measured (effective reaction size).	E	Materials & Methods
Partition volume variance/SD.	D	ND
Comprehensive details and appropriate use of controls	E	Materials & Methods
Manufacturer of dPCR instrument.	E	Materials & Methods
dPCR validation
Optimization data for the assay.	D	Available upon request
Specificity (when measuring rare mutations, pathogen sequences etc..)	E	ND
Limit of detection of calibration control.	D	NA
If multiplexing, comparison with singleplex assays.	E	NA (no multiplexing)
Data analysis
Mean copies per partition (λ or equivalent).	E	Table 2, 3, 4.
dPCR analysis program (source, version).	E	Materials & Methods
Outlier identification and disposition.	E	Available upon request
Results of no-template controls.	E	Materials & Methods
Examples of positive(s) and negative experimental results as supplemental data.	E	Available upon request
Where appropriate, justification of number and choice of reference genes.	E	NA
Where appropriate, description of normalization method.	E	NA
Number and concordance of biological replicates.	D	ND
Number and stage (RT or dPCR) of technical replicates.	E	Table 2, 3, 4.
Repeatability (intraassay variation).	E	Table 1
Reproducibility (interassay/user/lab etc. variation).	D	Table 1
Experimental variance or Cid.	E	NA
Statistical methods used for analysis.	E	Materials & Methods
Data submission using RDML (Real-time PCR Data Markup Language).	D	NA
NA= not applicable, ND= not determine
a All essential information (E) must be submitted with the manuscript. Desirable information (D) should be submitted if possible.
b Disclosure of the primer and probe sequence is highly desirable and strongly encouraged. However, since not all commercial predesigned assay vendors provide this information, when it is not available assay context sequences must be submitted [Bustin et al. (48 )].
c Assessing the absence of DNA using a no-RT assay (or where RT has been inactivated) is essential when first extracting RNA. Once the sample has been validated
as DNA free, inclusion of a no-RT control is desirable, but no longer essential.
d When single dPCR experiments are performed, the variation due to counting error alone should be calculated from the binomial (or suitable equivalent) distribution.
qMIQE checklist (Bustin et al, 2009)
Item to check	Importance	checklist
Experimental design
Definition of experimental and control groups	E	NA
Number within each group	E	NA
Assay carried out by the core or investigator’s laboratory?	D	NA
Acknowledgment of authors’ contributions	D	Author's contributions & Acknowledgments
Sample
Description	E	Materials & Methods
Volume/mass of sample processed	D	Materials & Methods
Microdissection or macrodissection	E	NA
Processing procedure	E	Materials & Methods
If frozen, how and how quickly?	E	NA
If fixed, with what and how quickly?	E	NA
Sample storage conditions and duration (especially for FFPEb samples)	E	Materials & Methods
Nucleic acid extraction
Procedure and/or instrumentation	E	Materials & Methods
Name of kit and details of any modifications	E	NA
Source of additional reagents used	D	NA
Details of DNase or RNase treatment	E	NA
Contamination assessment (DNA or RNA)	E	ND
Nucleic acid quantification	E	Materials & Methods
Instrument and method	E	Materials & Methods
Purity (A260/A280)	D	NA
Yield	D	NA
RNA integrity: method/instrument	E	NA
RIN/RQI or Cq of 3' and 5' transcripts	E	NA
Electrophoresis traces	D	NA
Inhibition testing (Cq dilutions, spike, or other)	E	NA
Reverse transcription
Complete reaction conditions	E	NA
Amount of RNA and reaction volume	E	NA
Priming oligonucleotide (if using GSP) and concentration	E	NA
Reverse transcriptase and concentration	E	NA
Temperature and time	E	NA
Manufacturer of reagents and catalogue numbers	D	NA
Cqs with and without reverse transcription	D	NA
Storage conditions of cDNA	D	NA
qPCR target information
Gene symbol	E	Materials & Methods and original papers
Sequence accession number	E	Materials & Methods and original papers
Location of amplicon	D	Materials & Methods and original papers
Amplicon length	E	Materials & Methods and original papers
In silico specificity screen (BLAST, and so on)	E	Materials & Methods and original papers
Pseudogenes, retropseudogenes, or other homologs?	D	NA (bacterial DNA)
Sequence alignment	D	ND
Secondary structure analysis of amplicon	D	ND
Location of each primer by exon or intron (if applicable)	E	NA (bacterial DNA)
What splice variants are targeted?	E	NA (bacterial DNA)
qPCR oligonucleotides
Primer sequences	E	Materials & Methods and original papers
RTPrimerDB identification number	D	NA
Probe sequences	D	Materials & Methods and original papers
Location and identity of any modifications	E	Materials & Methods and original papers
Manufacturer of oligonucleotides	D	Available upon request
Purification method	D	Available upon request
qPCR protocol
Complete reaction conditions	E	Materials & Methods and original papers
Reaction volume and amount of cDNA/DNA	E	Materials & Methods and original papers
Primer, (probe), Mg2+, and dNTP concentrations	E	Materials & Methods, some not available due to commercial kit
Polymerase identity and concentration	E	Materials & Methods, some not available due to commercial kit
Buffer/kit identity and manufacturer	E	Available upon request
Exact chemical composition of the buffer	D	Not available due to commercial kit
Additives (SYBR Green I, DMSO, and so forth)	E	No additives
Manufacturer of plates/tubes and catalog number	D	Available upon request
Complete thermocycling parameters	E	Materials & Methods
Reaction setup (manual/robotic)	D	Manual
Manufacturer of qPCR instrument	E	Materials & Methods
qPCR validation
Evidence of optimization (from gradients)	D	NA
Specificity (gel, sequence, melt, or digest)	E	ND
For SYBR Green I, Cq of the NTC	E	NA
Calibration curves with slope and y intercept	E	Figure 1
PCR efficiency calculated from slope	E	Results
CIs for PCR efficiency or SE	D	Results
r2 of calibration curve	E	Figure 1
Linear dynamic range	E	Results
Cq variation at LOD	E	Figure 1 and results section
CIs throughout range	D	NA
Evidence for LOD	E	Figure 1 and results section
If multiplex, efficiency and LOD of each assay	E	NA
Data analysis
qPCR analysis program (source, version)	E	Available upon request
Method of Cq determination	E	Materials & Methods
Outlier identification and disposition	E	ND
Results for NTCs	E	Materials & Methods
Justification of number and choice of reference genes	E	NA
Description of normalization method	E	NA
Number and concordance of biological replicates	D	Table 2, 3, 4.
Number and stage (reverse transcription or qPCR) of technical	E	NA
Repeatability (intraassay variation)	E	Figure 1 and results section
Reproducibility (interassay variation, CV)	D	Figure 1 and results section
Power analysis	D	NA
Statistical methods for results significance	E	Materials & Methods
Software (source, version)	E	Materials & Methods
Cq or raw data submission with RDML	D	NA
NA= not applicable, ND= not determine
a All essential information (E) must be submitted with the manuscript. Desirable information (D) should be submitted if available. If primers are from RTPrimerDB, information on qPCR target, oligonucleotides, protocols, and validation is available from that source.
b FFPE, formalin-fixed, paraffin-embedded; RIN, RNA integrity number; RQI, RNA quality indicator; GSP, gene-specific priming; dNTP, deoxynucleoside triphosphate.
c Assessing the absence of DNA with a no–reverse transcription assay is essential when first extracting RNA. Once the sample has been validated as DNA free, inclusion of a no–reverse transcription control is desirable but no longer essential.
d Disclosure of the probe sequence is highly desirable and strongly encouraged; however, because not all vendors of commercial predesigned assays provide this
information, it cannot be an essential requirement. Use of such assays is discouraged.
