# Supplementary material for: Comparison among the Quantification of Bacterial Pathogens by qPCR, dPCR, and Cultural Methods
Source: Front Microbiol. 2017 Jun 28;8:1174. doi: 10.3389/fmicb.2017.01174 (PMC5487435; doi:10.3389/fmicb.2017.01174)
Supplement: Supplementary file 2 [file DataSheet2.xlsx]

## Sheet: Foglio1
LIST OF PAPERS ALREADY PRESENT IN LITERATURE ON THE COMPARISON BETWEEN qPCR and dPCR
Author	Target	Materials for st curve of qPCR	Digital PCR system used	dPCR vs qPCR quantification	Details of quantification
Hayden, 2013	hCMV	Reference materials (WHO, NIST, AcroMetrix)	ddPCR QX100 Bio-Rad	agreement	dPCR -0,247 log10 facor
Boizeau, 2014	HBV	not specified	ddPCR Bio-Rad	underestimation	dPCR -3 times
Pavsic, 2016	HBV	standard reference material of CMV quantified with ddPCR QX100	ddPCR QX100 Bio-Rad and Biomark system	agreement
Morisset, 2013	MON810	MON810 maize seed powder CRM	ddPCR QX100 Bio-Rad	agreement
Gosselin-Thèberge, 2016	Campylobacter	DNA purified from culture and quantified with NanoDrop 2000	RainDrop digital PCR system (Raindance Technologies)	underestimation
Witte, 2016	Listeria monocytogenes	DNA extracted from culture measured with Qubit ds Broad Range Kit (Invitrogen)	ddPCR QX100 Bio-Rad	agreement
Wang, 2016	Enterococci	gDNA extracted and quantified with quantified by a fluorometer (Qubit)	QuantStudio 3D digital PCR System	agreement
Papić, 2017	Campylobacter jejuni	DNA extracted from 10-fold dilutions of a reference strain culture (expressed as CFU/mL)	QuantStudio 3D Digital PCR	overestimation
Verhaegen, 2016	Shiga Toxin-producing E. coli (STEC)	gDNA extracted from culture and quantified with Quantus fluorometer (Promega, Madison, WI, USA). Dilutions of gDNA stock were used for std curve	ddPCR QX200 Bio-Rad	agreement
Rothrock, 2017	Poultry pathogens	gDNA quantified with spectrophotometer	ddPCR QX100 Bio-Rad	overestimation
Our study	Mycobacterium avium subsp. paratuberculosis	gDNA quantified with spectrophotometer	ddPCR QX200 Bio-Rad and Applied Biosystems QuantStudio 3D digital PCR System	underestimation	dPCR - 0,3 log10 factor
Our study	Listeria monocytogenes	gDNA extracted from a reference strain culture and quantified with QuantiFluor dsDNA system (Promega, Milan, Italy)	ddPCR QX200 Bio-Rad and Applied Biosystems QuantStudio 3D digital PCR System	overestimation	dPCR +0,44 log10 factor
Our study	Francisella tularensis	gDNA extracted from a reference strain culture and quantified with QuantiFluor dsDNA system (Promega, Milan, Italy)	ddPCR QX200 Bio-Rad and Applied Biosystems QuantStudio 3D digital PCR System	underestimation	dPCR -0,3 log10 factor
